# Supplementary material for: Disparity of Cervical Cancer Risk in Young Japanese Women: Bipolarized Status of HPV Vaccination and Cancer Screening
Source: Vaccines (Basel). 2021 Mar 19;9(3):280. doi: 10.3390/vaccines9030280 (PMC8003385; doi:10.3390/vaccines9030280)
Supplement: Supplementary file 1 [file vaccines-09-00280-s001.zip]

Archive with 3 entries (3 files):
- .DS_Store
- Suppl. 1 (Vaccinated Leaflet) translate in English.pptx
- Suppl. 2 (Unvaccinated) translate in English.pptx
